# Supplementary material for: Parent Acceptance toward Inactivated COVID-19 Vaccination in Children with Acute Lymphoblastic Leukemia: The Power of Oncologist and Alliance
Source: Vaccines (Basel). 2022 Nov 25;10(12):2016. doi: 10.3390/vaccines10122016 (PMC9785446; doi:10.3390/vaccines10122016)
Supplement: Supplementary file 1 [file vaccines-10-02016-s001.zip]

Archive with 1 entries (1 files):
- vaccines-2021241-supplementary.pdf
